# Supplementary material for: KINtaro: protein kinase-like database
Source: BMC Res Notes. 2024 Feb 16;17:50. doi: 10.1186/s13104-024-06713-y (PMC10870513; doi:10.1186/s13104-024-06713-y)
Supplement: Supplementary file 1 — Additional file 1: Table S1. KINtaro families. Columns: ID_family—KINtaro family id, name_family—KINtaro family name, pfam_id—pfam family id, interpro_id—interpro family id. [file 13104_2024_6713_MOESM1_ESM.xls]

## Sheet: Sheet1
ID_family	name_family	pfam_id	interpro_id
PKLF000001	ABC1	PF03109	IPR004147
PKLF000002	AceK_kinase	PF06315	IPR046855
PKLF000003	Act-Frag_cataly	PF09192	IPR015275
PKLF000004	Alpha_kinase	PF02816	IPR004166
PKLF000005	APH	PF01636	IPR002575
PKLF000006	APH_6_hur	PF04655	IPR006748
PKLF000007	Choline_kinase	PF01633	-
PKLF000008	CotH	PF08757	IPR014867
PKLF000009	DUF1679	PF07914	IPR012877
PKLF000010	DUF2252	PF10009	IPR018721
PKLF000011	DUF4135	PF13575	IPR025410
PKLF000012	DUF5898	PF19250	IPR045417
PKLF000013	EcKL	PF02958	IPR004119
PKLF000014	FAM198	PF15051	IPR029207
PKLF000015	Fam20	PF06702	IPR009581
PKLF000016	Fructosamin_kin	PF03881	IPR016477
PKLF000017	FTA2	PF13095	IPR025213
PKLF000018	Haspin_kinase	PF12330	-
PKLF000019	HipA_C	PF07804	IPR012893
PKLF000020	Ins_P5_2-kin	PF06090	IPR009286
PKLF000021	IPK	PF03770	IPR005522
PKLF000022	IucA_IucC	PF04183	IPR007310
PKLF000023	Kdo	PF06293	-
PKLF000024	Kinase-like	PF14531	IPR027916
PKLF000025	Kinase-PolyVal	PF18762	IPR041055
PKLF000026	KIND	PF16474	IPR011019
PKLF000027	LepB_N	PF18640	IPR040519
PKLF000028	Pan3_PK	PF18101	IPR041332
PKLF000029	PI3_PI4_kinase	PF00454	IPR000403
PKLF000030	PIP49_C	PF12260	IPR022049
PKLF000031	PIP5K	PF01504	IPR002498
PKLF000033	Pkinase	PF00069	IPR000719
PKLF000034	Pkinase_fungal	PF17667	IPR040976
PKLF000035	Pox_ser-thr_kin	PF05445	IPR008790
PKLF000036	RIO1	PF01163	-
PKLF000037	Seadorna_VP7	PF07387	IPR009973
PKLF000038	SelO	PF02696	IPR003846
PKLF000039	TCAD9	PF19974	IPR045544
PKLF000040	UL97	PF06734	IPR010615
PKLF000041	WaaY	PF06176	IPR009330
PKLF000042	YrbL-PhoP_reg	PF10707	IPR019647
PKLF000043	YukC	PF10140	IPR018778
PKLF000044	Lani_1194	-	-
PKLF000045	Lani_2844	-	-
PKLF000046	Lcin_0519	-	-
PKLF000047	Lfee_0407	-	-
PKLF000048	Llan_0165	-	-
PKLF000049	LLO_1015	-	-
PKLF000050	LLO_2159	-	-
PKLF000051	Lmor_1975	-	-
PKLF000052	lpg1316	-	-
PKLF000053	lpg1925	-	-
PKLF000054	Lqui_0983	-	-
PKLF000055	Lsai_0337	-	-
PKLF000056	Lspi_2187	-	-
PKLF000057	XopC2	-	-
PKLF000058	NIRAN	-	-
PKLF000059	SidJ	-	-
PKLF000060	MavQ	-	-
PKLF000061	LegA5	-	-
PKLF000062	LegK7	-	-
PKLF000063	NleH	-	-
PKLF000064	HopBF1	-	-
PKLF000066	CLU	PF13236	IPR025697
PKLF000069	FAM91A	-	-
PKLF000070	lpg2603	-	-
PKLF000071	Pox_E2-like	PF04497	IPR021155
PKLF000072	HOMD1	-	-
PKLF000073	HOMD2	-	-
PKLF000074	HOMD3	-	-
PKLF000076	HOMD5	-	-
PKLF000077	TOXO1	-	-
